# Supplementary material for: Proteome‐Guided Drug Target Discovery for Periodontitis
Source: J Clin Periodontol. 2025 Sep 5;53(1):127–36. doi: 10.1111/jcpe.70032 (PMC12695451; doi:10.1111/jcpe.70032)
Supplement: Supplementary file 1 — Table S1: Mendelian randomisation analysis and colocalisation of circulating –s with periodontitis. Table S2: Mendelian randomisation analysis and colocalisation of circulating proteins with periodontitis. [file JCPE-53-127-s001.xlsx]

## Sheet: SupplementaryTable1
Supplementary Table 1: Mendelian randomization analysis and colocalization of circulating proteins with periodontitis
DeCODEid	Gene	Protein	nsnp	OR	95% CI	P value after FDR adjustment	P value for HEIDI test	Steiger filtering	Co-localization PPH4 %	Association score (europepmc)	Association score (Overall)	MR Egger beta	MR Egger 95% CI	MR Egger P value
3025_50	FGF2	Fibroblast growth factor 2	102	1.06	(1.032;1.082)	0.0002499	0.848655	TRUE	100	0.571414	0.0694761	1.09	(1.041;1.141)	0.000386178
5028_59	CD163	Scavenger receptor cysteine-rich type 1 protein M130	413	1.06	(1.044;1.066)	2.853e-23	0.999	TRUE	14.6	0.484867	0.0589531	1.12	(1.083;1.156)	0
9312_8	AZGP1	Zinc-alpha-2-glycoprotein	28	1.12	(1.058;1.189)	0.0037	0.5678	TRUE	99.5	0.198169	0.0240946	1.11	(0.986;1.252)	0.096341
13088_397	BTC	Betacellulin	11	0.86	(0.789;0.942)	0.02015	0.489878	TRUE	99.3	0.151983	0.018479	0.91	(0.749;1.113)	0.391261
19545_145	PARK7	Oxidized Protein deglycase DJ-1	13	0.86	(0.827;0.885)	1.982e-17	0.999	TRUE	9.41	0.145903	0.0177398	2.32	(0.026;210.723)	0.721645
11395_5	PTK2B	Protein-tyrosine kinase 2-beta	2	1.25	(1.222;1.273)	7.994e-98	0.960013	TRUE	99.4	0.0241484	0.00293611	#N/A	#N/A	#N/A
19379_154	RAB3D	Ras-related protein Rab-3D	2	1.55	(1.164;2.072)	0.03619	0.427737	TRUE	95.1	#N/A	#N/A	#N/A	#N/A	#N/A
3003_29	NCR3	Natural cytotoxicity triggering receptor 3	57	1.07	(1.021;1.115)	0.04378	0.182005	TRUE	100	#N/A	#N/A	1.05	(0.957;1.162)	0.290316
3316_58	SERPIND1	Heparin cofactor 2	2	1.4	(1.35;1.454)	1.739e-68	0.898865	TRUE	98.3	#N/A	#N/A	#N/A	#N/A	#N/A
5648_28	CTRB2	Chymotrypsinogen B2	140	1.03	(1.019;1.05)	0.0002796	0.537589	TRUE	100	#N/A	#N/A	1.04	(1.021;1.069)	0.000225925
6431_68	PCYOX1	Prenylcysteine oxidase 1	100	1.03	(1.012;1.052)	0.02554	0.907499	TRUE	100	#N/A	#N/A	1.02	(0.987;1.051)	0.259345
10816_150	PILRA	Paired immunoglobulin-like type 2 receptor alpha isoform FDF03-M14	121	0.98	(0.972;0.992)	0.01779	0.818735	TRUE	100	#N/A	#N/A	0.98	(0.961;1.002)	0.0806847
12469_19	MAPRE1	Microtubule-associated protein RP/EB family member 1	2	0.84	(0.751;0.946)	0.04364	0.674865	TRUE	98.7	#N/A	#N/A	#N/A	#N/A	#N/A
17787_1	ECHS1	Enoyl-CoA hydratase, mitochondrial	2	0.68	(0.67;0.685)	7.99365e-99	0.974556	TRUE	100	#N/A	#N/A	#N/A	#N/A	#N/A
19467_3	RBKS	Ribokinase	2	0.72	(0.621;0.829)	0.0003341	0.719431	TRUE	92.1	#N/A	#N/A	#N/A	#N/A	#N/A
4254_6	NUDCD3	NudC domain-containing protein 3	3	0.8	(0.726;0.885)	0.0005707	0.850179	TRUE	98	#N/A	#N/A	0.79	(0.448;1.409)	0.575275
8250_2	PTPRJ	Receptor-type tyrosine-protein phosphatase eta	7	0.83	(0.74;0.936)	0.03091	0.849939	TRUE	100	#N/A	#N/A	0.85	(0.612;1.172)	0.362138
9478_69	PRPSAP1	Phosphoribosyl pyrophosphate synthase-associated protein 1	2	0.83	(0.754;0.921)	0.008722	0.674081	TRUE	99.8	#N/A	#N/A	#N/A	#N/A	#N/A

## Sheet: SupplementaryTable2
Supplementary Table 2: Mendelian randomization analysis and colocalization of circulating proteins with periodontitis
DeCODEid	Gene	Protein	nsnp	OR	95% CI	P value after FDR adjustment	P value for HEIDI test	Steiger filtering	Co-localization PPH4 %	Association score (europepmc)	Association score (Overall)	MR Egger beta	MR Egger 95% CI	MR Egger P value
5936_53	TNF	Tumor necrosis factor	2	0.87	(0.825;0.911)	1.056e-06	0.908237	TRUE	99.2	0.977206	0.118815	#N/A	#N/A	#N/A
2579_17	MMP9	Matrix metalloproteinase-9	2	0.92	(0.904;0.927)	2.622e-42	0.9639	TRUE	99.9	0.80781	0.0982186	#N/A	#N/A	#N/A
4342_10	ICAM1	Intercellular adhesion molecule 1	183	1.02	(1.007;1.029)	0.01921	0.933773	TRUE	100	0.612143	0.0744281	1.03	(1.006;1.045)	0.0110588
3447_64	CXCL8	Interleukin-8	2	1.23	(1.129;1.331)	6.689e-05	0.830697	TRUE	92	0.564104	0.0709655	#N/A	#N/A	#N/A
3554_24	ADIPOQ	Adiponectin	47	0.94	(0.906;0.974)	0.01529	0.896261	TRUE	99.5	0.544986	0.0662627	0.99	(0.923;1.057)	0.719013
11390_24	CA8	Carbonic anhydrase-related protein	71	0.94	(0.912;0.969)	0.002331	0.748936	TRUE	99.4	0.53481	0.0650255	0.95	(0.898;1.012)	0.120372
11105_171	ENO1	Alpha-enolase	4	1.52	(1.352;1.699)	8.269e-11	0.963897	TRUE	91	0.522398	0.0635164	1.49	(0.406;5.475)	0.608151
8476_11	CHGA	Chromogranin-A	28	0.91	(0.862;0.966)	0.02544	0.448947	TRUE	100	0.513121	0.0623884	0.89	(0.812;0.967)	0.0118135
5301_7	CCL11	Eotaxin	9	1.28	(1.175;1.388)	7.001e-07	0.915859	TRUE	99.5	0.477085	0.058007	1.22	(0.753;1.985)	0.443889
13671_40	ELANE	Neutrophil elastase	97	0.95	(0.924;0.979)	0.01519	0.925181	TRUE	100	0.466647	0.0567378	0.94	(0.885;0.993)	0.031416
3488_64	CAT	Catalase	19	0.93	(0.888;0.973)	0.02723	0.974949	TRUE	98.6	0.365109	0.0443922	0.96	(0.811;1.131)	0.6171
2962_50	PTHLH	Parathyroid hormone-related protein	11	1.16	(1.085;1.237)	0.0004714	0.978681	TRUE	99.6	0.359757	0.0437414	1.27	(0.943;1.697)	0.151055
2836_68	LCN2	Neutrophil gelatinase-associated lipocalin	2	0.92	(0.888;0.957)	0.0009021	0.902462	TRUE	99.4	0.347707	0.0422764	#N/A	#N/A	#N/A
2418_55	APOE	Apolipoprotein E	58	0.93	(0.881;0.976)	0.04685	0.0525504	TRUE	100	0.335819	0.0408309	0.98	(0.888;1.071)	0.602685
13700_10	ANXA2	Annexin A2	156	1.03	(1.012;1.052)	0.02464	0.628698	TRUE	100	0.331069	0.0402534	1.02	(0.986;1.049)	0.283579
3474_19	THBS1	Thrombospondin-1	2	0.69	(0.55;0.866)	0.02418	0.504911	TRUE	96.8	0.324156	0.0394128	#N/A	#N/A	#N/A
3391_10	PIK3CG	Phosphatidylinositol 4,5-bisphosphate 3-kinase catalytic subunit gamma isoform	2	0.71	(0.587;0.854)	0.007815	0.629609	TRUE	98	0.310446	0.0397583	#N/A	#N/A	#N/A
4960_72	ANXA1	Annexin A1	7	1.12	(1.038;1.21)	0.04361	0.880818	TRUE	99.3	0.292946	0.0356182	1.15	(0.937;1.401)	0.241768
8356_88	OXT	Oxytocin-neurophysin 1	59	0.92	(0.886;0.956)	0.0008519	0.836777	TRUE	100	0.232154	0.0282267	0.94	(0.87;1.018)	0.133482
11325_8	BTG2	Protein BTG2	2	1.79	(1.366;2.343)	0.0009391	0.679421	TRUE	85.8	0.231816	0.0305638	#N/A	#N/A	#N/A
9282_12	CRISP2	Cysteine-rich secretory protein 2	84	1.03	(1.012;1.052)	0.02411	0.180306	TRUE	100	0.222514	0.0270546	1.01	(0.972;1.04)	0.750378
9191_8	TFF2	Trefoil factor 2	13	0.87	(0.799;0.942)	0.01541	0.885858	TRUE	99.9	0.216449	0.0263171	0.94	(0.747;1.182)	0.606123
19289_29	UROD	Uroporphyrinogen decarboxylase	45	1.1	(1.052;1.152)	0.001142	0.810033	TRUE	100	0.212527	0.0258403	1.1	(0.985;1.223)	0.0990405
3435_53	FN1	Fibronectin Fragment 4	16	1.15	(1.05;1.261)	0.03619	0.514881	TRUE	99.9	0.197135	0.0239689	1.07	(0.861;1.322)	0.563204
4131_72	FN1	Fibronectin	19	1.15	(1.056;1.253)	0.02408	0.527295	TRUE	99.9	0.197135	0.0239689	1.05	(0.869;1.273)	0.610985
12700_9	ACLY	ATP-citrate synthase	5	0.8	(0.737;0.859)	4.024e-07	0.985598	TRUE	3.85	0.186888	0.022723	0.15	(0;225652631.231)	0.872663
19590_46	SFTPD	Pulmonary surfactant-associated protein D	134	1.04	(1.022;1.062)	0.001236	0.988927	TRUE	99.7	0.184237	0.0224006	1.05	(1.013;1.092)	0.00946274
4158_54	PLAU	Urokinase-type plasminogen activator	33	0.91	(0.867;0.957)	0.005659	0.407604	TRUE	99.9	0.178374	0.0216878	0.93	(0.856;1.017)	0.122971
6518_85	GHRL	Appetite-regulating hormone	2	0.52	(0.506;0.538)	9.10121e-125	0.950511	TRUE	29.7	0.150796	0.0183347	#N/A	#N/A	#N/A
19273_3	GSR	Glutathione reductase, mitochondrial	14	1.13	(1.04;1.233)	0.04941	0.654507	TRUE	100	0.150581	0.0183086	1.01	(0.803;1.264)	0.950138
5487_7	SLAMF7	SLAM family member 7	148	0.97	(0.96;0.987)	0.005034	0.864436	TRUE	100	0.147297	0.0213851	0.98	(0.956;0.998)	0.0326947
10534_40	PARP1	Poly [ADP-ribose] polymerase 1	2	1.25	(1.101;1.426)	0.01466	0.707351	TRUE	96.8	0.142856	0.0173693	1.12	(0.318;3.921)	0.879704
4124_24	HSPA1A	Heat shock 70 kDa protein 1A	24	1.15	(1.062;1.239)	0.01179	0.00487519	TRUE	100	0.140534	0.0170869	1.32	(1.044;1.668)	0.0301929
3708_62	A2M	Alpha-2-macroglobulin	453	1.14	(1.121;1.156)	3.229e-58	0.999	TRUE	4.75	0.137809	0.0167557	0.92	(0.872;0.965)	0.000852684
15591_28	GPX1	Glutathione peroxidase 1	2	2.04	(2.041;2.041)	9.10121e-125	0.999	TRUE	95.3	0.137164	0.0166773	#N/A	#N/A	#N/A
11278_4	COL11A2	Collagen alpha-2(XI) chain	62	1.08	(1.044;1.123)	0.0008401	0.27278	TRUE	99.8	0.137106	0.0166702	1.01	(0.957;1.068)	0.704177
3182_38	ENTPD1	Ectonucleoside triphosphate diphosphohydrolase 1	2	1.6	(1.22;2.11)	0.01576	0.49067	TRUE	7.45	0.12907	0.0156932	0.93	(0.719;1.209)	0.604985
13929_27	CROT	Peroxisomal carnitine O-octanoyltransferase	49	0.94	(0.908;0.978)	0.02723	0.0186787	TRUE	99.2	0.115507	0.014044	0.93	(0.861;1.004)	0.0704578
13733_5	IL12B	Interleukin-12 subunit beta	74	1.05	(1.02;1.081)	0.02128	0.417616	TRUE	99.8	0.106135	0.0129045	1.02	(0.978;1.072)	0.32373
5646_20	RNASE6	Ribonuclease K6	214	1.02	(1.009;1.041)	0.03113	0.0432396	TRUE	99.7	0.0972689	0.0138389	1.03	(1.005;1.06)	0.0189236
6551_94	SERPINA12	Serpin A12	153	0.97	(0.954;0.991)	0.04076	0.908284	TRUE	99.9	0.0952804	0.0115848	0.99	(0.958;1.019)	0.46104
2730_58	MICA	MHC class I polypeptide-related sequence A	124	0.99	(0.978;0.996)	0.04979	0.001	TRUE	100	0.0915274	0.0111285	0.98	(0.958;1.003)	0.0850857
18830_1	ITLN1	Intelectin-1	12	1.16	(1.077;1.255)	0.003612	0.86697	TRUE	100	0.08815	0.0107178	1.26	(1.077;1.467)	0.0157206
15626_223	HSPG2	Basement membrane-specific heparan sulfate proteoglycan core protein	40	0.94	(0.912;0.979)	0.0273	0.996053	TRUE	97.7	0.0650266	0.00790634	0.92	(0.847;0.993)	0.0389564
4272_46	GPI	Glucose-6-phosphate isomerase	2	0.85	(0.793;0.918)	0.0009173	0.737524	TRUE	3.22	0.0638327	0.00776118	#N/A	#N/A	#N/A
12975_11	KRT20	Keratin, type I cytoskeletal 20	2	1.32	(1.302;1.332)	9.10121e-125	0.969896	TRUE	97.4	0.0538785	0.00655088	#N/A	#N/A	#N/A
10514_5	PTGDS	Prostaglandin-H2 D-isomerase	13	0.82	(0.744;0.914)	0.006252	0.0574048	TRUE	100	0.0469458	0.00570796	0.94	(0.657;1.345)	0.741979
17460_51	MX1	Interferon-induced GTP-binding protein Mx1	65	0.91	(0.868;0.954)	0.003123	0.144846	TRUE	99.9	0.0451524	0.0054899	0.89	(0.819;0.974)	0.0133187
7019_13	SEMA7A	Semaphorin-7A	3	1.38	(1.206;1.574)	0.0001279	0.70787	TRUE	100	0.0423863	0.00515359	1.22	(0.779;1.899)	0.547567
7808_5	GLCE	D-glucuronyl C5-epimerase	121	0.96	(0.938;0.987)	0.0427	0.394152	TRUE	99.8	0.0364758	0.00443496	0.97	(0.929;1.012)	0.156481
3803_10	CST5	Cystatin-D	137	0.97	(0.955;0.989)	0.02161	0.885192	TRUE	99.8	0.0309031	0.0037574	0.98	(0.946;1.01)	0.17224
14711_27	CST6	Cystatin-M	14	0.87	(0.799;0.949)	0.0251	0.0111603	TRUE	95.4	0.0288767	0.00351101	0.95	(0.785;1.158)	0.64015
4498_62	NCAM1	Neural cell adhesion molecule 1, 120 kDa isoform	65	0.94	(0.902;0.974)	0.01779	0.692201	TRUE	100	0.0212776	0.00258706	0.91	(0.846;0.973)	0.0086052
8310_6	ZG16B	Zymogen granule protein 16 homolog B	18	0.9	(0.846;0.95)	0.006403	0.979578	TRUE	100	0.0212776	0.00258706	0.93	(0.778;1.114)	0.444505
9256_78	NPTX1	Neuronal pentraxin-1	101	1.06	(1.026;1.101)	0.01452	0.0382743	TRUE	98.8	0.0212776	0.00258706	1.02	(0.959;1.082)	0.550206
12438_127	MPG	DNA-3-methyladenine glycosylase	2	0.74	(0.733;0.741)	9.10121e-125	0.989024	TRUE	98.8	0.0182379	0.00221748	#N/A	#N/A	#N/A
16035_8	FLT4	Vascular endothelial growth factor receptor 3	14	1.16	(1.056;1.285)	0.03221	0.263959	TRUE	100	0.0182379	0.00221748	1.23	(0.939;1.607)	0.159022
3179_51	CTSA	Lysosomal protective protein	2	0.75	(0.688;0.814)	1.243e-09	0.821576	TRUE	99.6	0.0182379	0.00221748	#N/A	#N/A	#N/A
4209_60	VTA1	Vacuolar protein sorting-associated protein VTA1 homolog	3	0.71	(0.62;0.812)	3.771e-05	0.777301	TRUE	95.1	0.0182379	0.00221748	0.42	(0.097;1.849)	0.45747
15433_4	SRC	Proto-oncogene tyrosine-protein kinase Src	3	1.63	(1.445;1.831)	7.078e-14	0.925899	TRUE	87.7	0.0182379	0.00221748	2.85	(0;36515.69)	0.863763
6520_87	MGP	Matrix Gla protein	40	1.08	(1.025;1.132)	0.04204	0.600525	TRUE	99.7	0.0182379	0.00221748	1.08	(0.972;1.21)	0.15487
16613_3	CDH17	Cadherin-17	84	1.05	(1.017;1.076)	0.02476	0.985795	TRUE	100	0.0151983	0.0018479	1	(0.941;1.059)	0.962329
13575_40	DVL2	Segment polarity protein dishevelled homolog DVL-2	7	0.59	(0.525;0.669)	2.715e-15	0.996394	TRUE	96.5	0.0121586	0.00147832	4.93	(0;118425.41)	0.76912
14618_26	VOPP1	Vesicular, overexpressed in cancer, prosurvival protein 1	2	1.2	(1.126;1.289)	4.348e-06	0.742202	TRUE	100	0.0121586	0.00147832	#N/A	#N/A	#N/A
18382_109	COMT	Catechol O-methyltransferase	2	0.76	(0.713;0.803)	3.358e-18	0.79238	TRUE	99.7	0.0121586	0.00147832	#N/A	#N/A	#N/A
2631_50	IL10RB	Interleukin-10 receptor subunit beta	2	1.16	(1.137;1.189)	3.761e-37	0.921026	TRUE	98.1	0.0121586	0.00147832	#N/A	#N/A	#N/A
4232_19	IGF1R	Insulin-like growth factor 1 receptor	19	0.88	(0.812;0.96)	0.04378	0.74791	TRUE	100	0.0121586	0.00147832	0.89	(0.701;1.14)	0.380439
5947_90	THPO	Thrombopoietin	7	1.21	(1.128;1.29)	2.98e-06	0.999	TRUE	97.6	0.0121586	0.00147832	1.52	(0;1.59474307619192e+95)	0.997133
10012_5	SPDEF	SAM pointed domain-containing Ets transcription factor	2	3.7	(3.675;3.732)	9.10121e-125	0.989779	TRUE	34	#N/A	#N/A	#N/A	#N/A	#N/A
10464_6	ANTXR1	Anthrax toxin receptor 1	3	0.7	(0.637;0.776)	2.346e-10	0.891368	TRUE	96.4	#N/A	#N/A	0.32	(0.01;9.965)	0.634456
10553_8	TOR1AIP2	Torsin-1A-interacting protein 2	6	0.62	(0.564;0.68)	7.685e-22	0.994167	TRUE	47.2	#N/A	#N/A	19.99	(0;35168980487478348)	0.875292
10606_34	TOR1AIP1	Torsin-1A-interacting protein 1	9	0.87	(0.804;0.94)	0.0107	0.998853	TRUE	12.2	#N/A	#N/A	2.79	(0.045;175.309)	0.641481
10613_33	CASC4	Protein CASC4	3	0.81	(0.738;0.899)	0.001677	0.882714	TRUE	99.1	#N/A	#N/A	0.86	(0.301;2.432)	0.819077
10708_3	GNRH2	Progonadoliberin-2	14	1.11	(1.034;1.189)	0.04378	0.944255	TRUE	99.6	#N/A	#N/A	1.15	(0.955;1.381)	0.166077
10754_113	PROK2	Prokineticin-2	115	1.04	(1.012;1.064)	0.0427	0.0918544	TRUE	100	#N/A	#N/A	1.05	(1.007;1.101)	0.0239597
10815_2	HABP4	Intracellular hyaluronan-binding protein 4	46	1.07	(1.024;1.119)	0.03402	0.306801	TRUE	99.9	#N/A	#N/A	1.02	(0.944;1.103)	0.621327
10916_44	PLA2R1	Secretory phospholipase A2 receptor	133	0.98	(0.964;0.991)	0.01816	0.461523	TRUE	100	#N/A	#N/A	1.01	(0.98;1.032)	0.64652
10948_14	PLD3	Phospholipase D3	2	1.18	(1.055;1.316)	0.04364	0.734317	TRUE	99.2	#N/A	#N/A	#N/A	#N/A	#N/A
11287_14	CYB5A	Cytochrome b5	4	0.85	(0.759;0.947)	0.04361	0.83345	TRUE	97.2	#N/A	#N/A	0.85	(0.482;1.493)	0.625641
11330_15	CSNK2B	Casein kinase II subunit beta	2	0.8	(0.706;0.899)	0.006158	0.845426	TRUE	99.7	#N/A	#N/A	#N/A	#N/A	#N/A
11616_9	HSF1	Heat shock factor protein 1	2	0.73	(0.622;0.864)	0.005957	0.582642	TRUE	97.4	#N/A	#N/A	#N/A	#N/A	#N/A
11646_4	CHST9	Carbohydrate sulfotransferase 9	42	0.92	(0.875;0.967)	0.02035	0.270593	TRUE	99	#N/A	#N/A	0.9	(0.804;1.009)	0.0780929
11649_3	SMAP1	Stromal membrane-associated protein 1	56	1.06	(1.022;1.102)	0.03091	0.0172557	TRUE	99.4	#N/A	#N/A	1.09	(0.999;1.181)	0.0581244
12334_25	SHMT1	Serine hydroxymethyltransferase, cytosolic	115	1.06	(1.038;1.082)	2.756e-06	0.358796	TRUE	99.9	#N/A	#N/A	1.02	(0.98;1.054)	0.387229
12340_17	AARS	Alanine--tRNA ligase, cytoplasmic	3	1.26	(1.088;1.464)	0.03049	0.727009	TRUE	73.2	#N/A	#N/A	0	(0;3.81452006499504e+109)	0.705192
12357_41	SNAP29	Synaptosomal-associated protein 29	3	0.77	(0.657;0.908)	0.0273	0.48321	TRUE	99.9	#N/A	#N/A	0.94	(0.63;1.406)	0.817165
12396_19	HIBCH	3-hydroxyisobutyryl-CoA hydrolase, mitochondrial	69	0.92	(0.879;0.958)	0.003031	0.237285	TRUE	98.7	#N/A	#N/A	0.88	(0.801;0.962)	0.0067506
12498_12	TAX1BP3	Tax1-binding protein 3	7	1.33	(1.096;1.616)	0.04567	0.277544	TRUE	99.6	#N/A	#N/A	1.01	(0.701;1.469)	0.94071
12612_37	PSMB1	Proteasome subunit beta type-1	41	0.92	(0.87;0.967)	0.02464	0.0532706	TRUE	100	#N/A	#N/A	0.93	(0.83;1.036)	0.189243
12677_164	FLII	Protein flightless-1 homolog	3	0.83	(0.789;0.877)	6.594e-10	0.966579	TRUE	99.9	#N/A	#N/A	0.83	(0.441;1.569)	0.670675
12685_57	HOMER2	Homer protein homolog 2	5	0.81	(0.722;0.904)	0.00558	0.822736	TRUE	99.9	#N/A	#N/A	0.82	(0.401;1.659)	0.613042
13011_20	RPS10	40S ribosomal protein S10	4	3.45	(3.419;3.483)	9.10121e-125	0.999	TRUE	72.5	#N/A	#N/A	2.73	(0;913591.705)	0.891201
13242_134	SHANK3	SH3 and multiple ankyrin repeat domains protein 3	68	0.95	(0.916;0.979)	0.02464	0.0179744	TRUE	99.9	#N/A	#N/A	0.98	(0.915;1.05)	0.568109
13488_3	ARFIP1	Arfaptin-1	20	1.11	(1.04;1.194)	0.03091	0.428242	TRUE	100	#N/A	#N/A	1.03	(0.893;1.192)	0.674337
13563_259	ACBD7	Acyl-CoA-binding domain-containing protein 7	3	0.55	(0.387;0.793)	0.02286	0.288719	TRUE	98.1	#N/A	#N/A	0.24	(0.062;0.927)	0.286524
13624_17	NADK	NAD kinase	12	1.17	(1.055;1.291)	0.03597	0.602116	TRUE	100	#N/A	#N/A	1.18	(0.879;1.584)	0.296479
13738_8	INHBA	Inhibin beta A chain	4	1.19	(1.09;1.295)	0.003031	0.917967	TRUE	99.3	#N/A	#N/A	1.04	(0.565;1.915)	0.910193
13954_9	GNPNAT1	Glucosamine 6-phosphate N-acetyltransferase	5	1.04	(1.017;1.07)	0.0234	0.999228	TRUE	97.7	#N/A	#N/A	1.03	(0.706;1.505)	0.885462
13973_62	TTL	Tubulin--tyrosine ligase	2	0.8	(0.707;0.9)	0.006435	0.713763	TRUE	99.3	#N/A	#N/A	#N/A	#N/A	#N/A
14090_23	DEF6	Differentially expressed in FDCP 6 homolog	18	0.93	(0.889;0.97)	0.01921	0.983049	TRUE	99.1	#N/A	#N/A	0.91	(0.819;1.013)	0.104483
14204_55	FOXJ2	Forkhead box protein J2	85	1.09	(1.073;1.098)	5.325e-42	0.999	TRUE	#N/A	#N/A	#N/A	1.1	(0.801;1.508)	0.560198
14205_6	HEXIM2	Protein HEXIM2	4	1.11	(1.04;1.18)	0.02544	0.952199	TRUE	99.6	#N/A	#N/A	1.33	(0.622;2.852)	0.536912
14623_26	SUMO3	Small ubiquitin-related modifier 3	2	1.54	(1.46;1.618)	4.351e-58	0.858925	TRUE	99.2	#N/A	#N/A	#N/A	#N/A	#N/A
14684_17	CAPN2	Calpain-2 catalytic subunit	25	0.91	(0.859;0.958)	0.01199	0.982021	TRUE	99.9	#N/A	#N/A	0.89	(0.781;1.008)	0.0801357
15314_49	CLIC4	Chloride intracellular channel protein 4	2	0.81	(0.774;0.843)	7.836e-21	0.903694	TRUE	96.4	#N/A	#N/A	#N/A	#N/A	#N/A
15322_35	CRADD	Death domain-containing protein CRADD	2	0.82	(0.747;0.893)	0.0003779	0.812347	TRUE	100	#N/A	#N/A	#N/A	#N/A	#N/A
15370_5	BOLA1	BolA-like protein 1	21	0.92	(0.881;0.962)	0.006252	0.017063	TRUE	99.5	#N/A	#N/A	0.97	(0.895;1.047)	0.430135
15385_116	FABP2	Fatty acid-binding protein, intestinal	114	1.03	(1.01;1.05)	0.03686	0.277582	TRUE	99.5	#N/A	#N/A	1.01	(0.979;1.051)	0.439352
15476_6	REG3G	Regenerating islet-derived protein 3-gamma	124	0.96	(0.932;0.982)	0.02015	0.0171394	TRUE	99.9	#N/A	#N/A	0.94	(0.904;0.982)	0.00605495
15583_18	FCRLB	Fc receptor-like B	75	1.06	(1.024;1.096)	0.0188	0.0149468	TRUE	100	#N/A	#N/A	1.06	(0.999;1.12)	0.0597479
15607_56	PKLR	Pyruvate kinase PKLR	7	1.12	(1.038;1.209)	0.04361	0.924112	TRUE	99.9	#N/A	#N/A	1.07	(0.854;1.341)	0.581582
16583_8	NUDT2	Bis(5'-nucleosyl)-tetraphosphatase [asymmetrical]	49	0.92	(0.882;0.967)	0.01714	0.0341619	TRUE	99.9	#N/A	#N/A	0.98	(0.898;1.067)	0.629981
16818_200	CDCP1	CUB domain-containing protein 1	40	0.92	(0.874;0.972)	0.03597	0.223571	TRUE	99.9	#N/A	#N/A	1.03	(0.938;1.138)	0.50827
16882_27	PHPT1	14 kDa phosphohistidine phosphatase	23	0.89	(0.831;0.945)	0.006403	0.731321	TRUE	96.6	#N/A	#N/A	1	(0.868;1.142)	0.948893
17676_13	TRIP10	Cdc42-interacting protein 4	2	0.94	(0.917;0.972)	0.003231	0.946372	TRUE	73.1	#N/A	#N/A	#N/A	#N/A	#N/A
17761_2	NUDT5	ADP-sugar pyrophosphatase	2	0.76	(0.726;0.788)	3.184e-38	0.878561	TRUE	99.2	#N/A	#N/A	#N/A	#N/A	#N/A
17802_4	NANS	Sialic acid synthase	15	0.86	(0.779;0.939)	0.0198	0.832126	TRUE	99.6	#N/A	#N/A	0.91	(0.676;1.228)	0.550497
18214_2	GCLM	Glutamate--cysteine ligase regulatory subunit	9	0.82	(0.719;0.938)	0.04387	0.384026	TRUE	99.5	#N/A	#N/A	0.72	(0.41;1.254)	0.281965
18216_22	IL11RA	Interleukin-11 receptor subunit alpha	35	0.88	(0.841;0.924)	1.111e-05	0.389066	TRUE	99.6	#N/A	#N/A	0.94	(0.878;1.006)	0.0810326
18295_102	GRHPR	Glyoxylate reductase/hydroxypyruvate reductase	42	0.92	(0.876;0.961)	0.006403	0.853363	TRUE	99.9	#N/A	#N/A	0.93	(0.833;1.032)	0.176273
18306_1	PALM	Paralemmin-1	2	0.67	(0.662;0.673)	9.10121e-125	0.973027	TRUE	52.3	#N/A	#N/A	#N/A	#N/A	#N/A
18397_5	AKR1C4	Aldo-keto reductase family 1 member C4	143	0.94	(0.918;0.965)	8.942e-05	0.277342	TRUE	99.1	#N/A	#N/A	0.95	(0.909;0.984)	0.00713339
18819_21	PPIC	Peptidyl-prolyl cis-trans isomerase C	104	0.92	(0.898;0.951)	4.891e-06	0.00858063	TRUE	100	#N/A	#N/A	0.96	(0.91;1.011)	0.120416
18871_24	AIF1L	Allograft inflammatory factor 1-like	106	0.95	(0.931;0.972)	0.0002408	0.587045	TRUE	100	#N/A	#N/A	0.97	(0.935;1.002)	0.0671485
18880_81	COL3A1	Collagen Type III	4	0.65	(0.498;0.844)	0.02295	0.248668	TRUE	99.8	#N/A	#N/A	0.56	(0.126;2.506)	0.529057
18899_82	HDGFRP3	Hepatoma-derived growth factor-related protein 3	4	0.85	(0.783;0.921)	0.002608	0.881713	TRUE	95.9	#N/A	#N/A	0.8	(0.581;1.105)	0.309674
19183_164	RPL12	60S ribosomal protein L12	2	0.7	(0.698;0.704)	9.10121e-125	0.993731	TRUE	99.4	#N/A	#N/A	#N/A	#N/A	#N/A
19233_75	ATOX1	Copper transport protein ATOX1	2	1.13	(1.045;1.222)	0.0311	0.774215	TRUE	89.3	#N/A	#N/A	#N/A	#N/A	#N/A
19334_62	TXNDC12	Thioredoxin domain-containing protein 12	2	0.74	(0.688;0.791)	1.545e-15	0.767209	TRUE	100	#N/A	#N/A	#N/A	#N/A	#N/A
19347_37	CA12	Carbonic anhydrase 12	2	0.52	(0.363;0.743)	0.008433	0.295968	TRUE	99.8	#N/A	#N/A	#N/A	#N/A	#N/A
19561_216	PLXND1	Plexin-D1	40	0.93	(0.896;0.971)	0.01541	0.814142	TRUE	100	#N/A	#N/A	1	(0.914;1.092)	0.977743
2190_55	F11	Coagulation Factor XI	70	1.06	(1.025;1.087)	0.007232	0.994792	TRUE	100	#N/A	#N/A	1.01	(0.952;1.079)	0.684021
2632_5	IL12RB1	Interleukin-12 receptor subunit beta-1	2	1.14	(1.109;1.181)	3.038e-15	0.899091	TRUE	98.3	#N/A	#N/A	#N/A	#N/A	#N/A
2635_61	LAYN	Layilin	2	1.42	(1.198;1.673)	0.001677	0.626741	TRUE	99.2	#N/A	#N/A	#N/A	#N/A	#N/A
2737_22	NOV	Protein NOV homolog	2	0.77	(0.756;0.789)	9.101e-124	0.940603	TRUE	92.9	#N/A	#N/A	#N/A	#N/A	#N/A
2974_61	CNTN1	Contactin-1	63	0.95	(0.916;0.982)	0.04076	0.87908	TRUE	100	#N/A	#N/A	0.99	(0.914;1.065)	0.731785
3194_36	GP6	Platelet glycoprotein VI	29	1.09	(1.03;1.149)	0.03326	0.378752	TRUE	99.9	#N/A	#N/A	1.07	(0.976;1.174)	0.160642
3326_58	CADM1	Cell adhesion molecule 1	19	0.85	(0.771;0.94)	0.02453	0.36859	TRUE	99.8	#N/A	#N/A	1.02	(0.815;1.268)	0.887899
3473_78	MPL	Thrombopoietin Receptor	2	1.18	(1.125;1.238)	1.082e-09	0.889198	TRUE	99.6	#N/A	#N/A	#N/A	#N/A	#N/A
3481_87	XPNPEP1	Xaa-Pro aminopeptidase 1	3	0.77	(0.642;0.916)	0.04294	0.596096	TRUE	93.1	#N/A	#N/A	0.7	(0.333;1.459)	0.514294
3519_3	CCL17	C-C motif chemokine 17	32	1.07	(1.022;1.117)	0.0412	0.904946	TRUE	99.7	#N/A	#N/A	1.06	(0.977;1.153)	0.170526
3622_33	LGMN	Legumain	35	0.91	(0.862;0.966)	0.02554	0.485005	TRUE	100	#N/A	#N/A	0.93	(0.842;1.033)	0.190105
3727_35	PYY	Peptide YY	5	0.86	(0.787;0.944)	0.02406	0.914676	TRUE	100	#N/A	#N/A	1.08	(0.55;2.107)	0.844363
3866_7	SBDS	Ribosome maturation protein SBDS	6	0.85	(0.78;0.927)	0.006158	0.812998	TRUE	98.4	#N/A	#N/A	0.85	(0.697;1.029)	0.169646
3887_90	KPNB1	Importin subunit beta-1	2	1.75	(1.609;1.911)	3.313e-35	0.886477	TRUE	85.3	#N/A	#N/A	#N/A	#N/A	#N/A
4230_1	EIF4G2	Eukaryotic translation initiation factor 4 gamma 2	3	0.66	(0.61;0.713)	1.399e-23	0.992707	TRUE	71.8	#N/A	#N/A	0	(0;7.62796163622349e+215)	0.92918
4276_10	PEBP1	Phosphatidylethanolamine-binding protein 1	74	1.05	(1.018;1.081)	0.02629	0.770138	TRUE	99.7	#N/A	#N/A	1.05	(1.003;1.097)	0.041982
4541_49	CDON	Cell adhesion molecule-related/down-regulated by oncogenes	74	1.07	(1.027;1.119)	0.02544	0.0123906	TRUE	98.6	#N/A	#N/A	1.09	(1.019;1.163)	0.0145799
4909_68	LGALS8	Galectin-8	2	0.82	(0.813;0.818)	9.10121e-125	0.993301	TRUE	88.1	#N/A	#N/A	#N/A	#N/A	#N/A
4962_52	CDNF	Cerebral dopamine neurotrophic factor	51	0.94	(0.9;0.977)	0.03199	0.0441857	TRUE	100	#N/A	#N/A	0.95	(0.884;1.025)	0.197542
5005_4	MAPK12	Mitogen-activated protein kinase 12	38	0.89	(0.839;0.953)	0.01396	0.171643	TRUE	100	#N/A	#N/A	0.87	(0.735;1.034)	0.123235
5021_13	PPA1	Inorganic pyrophosphatase	30	0.91	(0.857;0.963)	0.02286	0.657832	TRUE	100	#N/A	#N/A	0.9	(0.805;1.017)	0.104322
5066_134	CD300C	CMRF35-like molecule 6	24	0.91	(0.857;0.966)	0.02816	0.396753	TRUE	99.8	#N/A	#N/A	0.94	(0.862;1.015)	0.125599
5229_90	IMPDH1	Inosine-5'-monophosphate dehydrogenase 1	2	0.76	(0.764;0.764)	9.10121e-125	0.999	TRUE	78.6	#N/A	#N/A	#N/A	#N/A	#N/A
5363_51	SEMA3E	Semaphorin-3E	169	0.98	(0.964;0.99)	0.01446	0.843868	TRUE	99.8	#N/A	#N/A	0.97	(0.942;0.989)	0.00455132
5657_28	ST3GAL1	CMP-N-acetylneuraminate-beta-galactosamide-alpha-2,3-sialyltransferase 1	41	0.9	(0.849;0.96)	0.02003	0.0102231	TRUE	100	#N/A	#N/A	0.89	(0.788;0.996)	0.0500202
5676_54	ASIP	Agouti-signaling protein	26	0.92	(0.888;0.959)	0.001677	0.351057	TRUE	100	#N/A	#N/A	0.93	(0.866;1.005)	0.0781661
5682_13	VASN	Vasorin	6	0.73	(0.595;0.897)	0.03619	0.0514287	TRUE	100	#N/A	#N/A	1.04	(0.481;2.247)	0.926609
5708_1	LEAP2	Liver-expressed antimicrobial peptide 2	53	0.9	(0.861;0.947)	0.0009391	0.125964	TRUE	97.6	#N/A	#N/A	0.92	(0.846;1.003)	0.0650214
5355_69	TNFSF14	Tumor necrosis factor ligand superfamily member 14	2	1.19	(1.064;1.329)	0.03199	0.811808	TRUE	100	#N/A	#N/A	0.99	(0.767;1.283)	0.952651
6020_52	UTS2	Urotensin-2	7	0.53	(0.467;0.61)	4.951e-18	0.997635	TRUE	33.6	#N/A	#N/A	0.47	(0;735571.61)	0.920987
6039_24	CRHBP	Corticotropin-releasing factor-binding protein	124	1.04	(1.015;1.065)	0.0234	0.660014	TRUE	99.6	#N/A	#N/A	1.06	(1.018;1.104)	0.00559073
6342_10	NPNT	Nephronectin	21	0.9	(0.852;0.941)	0.0006666	0.992023	TRUE	100	#N/A	#N/A	0.85	(0.72;1.007)	0.0753876
6364_7	TAPBPL	Tapasin-related protein	190	1.02	(1.007;1.032)	0.03091	0.420069	TRUE	100	#N/A	#N/A	1.03	(1.007;1.044)	0.00667857
6382_17	MANBA	Beta-mannosidase	78	0.95	(0.923;0.984)	0.04361	0.255559	TRUE	100	#N/A	#N/A	0.91	(0.861;0.966)	0.00234322
6572_10	LRRTM4	Leucine-rich repeat transmembrane neuronal protein 4	2	1.57	(1.481;1.674)	1.002e-45	0.857239	TRUE	99.6	#N/A	#N/A	#N/A	#N/A	#N/A
6899_37	PCBD2	Pterin-4-alpha-carbinolamine dehydratase 2	2	0.79	(0.758;0.823)	6.041e-27	0.892293	TRUE	99.9	#N/A	#N/A	#N/A	#N/A	#N/A
6984_6	IGSF8	Immunoglobulin superfamily member 8	9	0.84	(0.754;0.947)	0.04582	0.112092	TRUE	99.7	#N/A	#N/A	0.88	(0.653;1.194)	0.446088
6998_106	ASPH	Aspartyl/asparaginyl beta-hydroxylase	12	0.82	(0.752;0.904)	0.001497	0.777964	TRUE	97.9	#N/A	#N/A	0.69	(0.523;0.899)	0.0211997
7003_4	GALNT10	Polypeptide N-acetylgalactosaminyltransferase 10	2	0.91	(0.907;0.913)	9.10121e-125	0.987221	TRUE	83.6	#N/A	#N/A	#N/A	#N/A	#N/A
7089_42	SYT11	Synaptotagmin-11	2	1.13	(1.105;1.159)	3.597e-22	0.94363	TRUE	99.8	#N/A	#N/A	#N/A	#N/A	#N/A
7218_87	ATP1B2	Sodium/potassium-transporting ATPase subunit beta-2	65	1.06	(1.023;1.098)	0.0234	0.425944	TRUE	100	#N/A	#N/A	1.09	(1.011;1.165)	0.0264275
7935_26	LARGE	Glycosyltransferase-like protein LARGE1	13	0.82	(0.765;0.889)	3.196e-05	0.956252	TRUE	99.3	#N/A	#N/A	0.89	(0.648;1.221)	0.483384
8005_1	MXRA7	Matrix-remodeling-associated protein 7	44	0.92	(0.88;0.971)	0.028	0.418702	TRUE	99.7	#N/A	#N/A	0.91	(0.838;0.993)	0.0397495
8014_359	MANEA	Glycoprotein endo-alpha-1,2-mannosidase	91	0.98	(0.964;0.991)	0.0198	0.702665	TRUE	99.2	#N/A	#N/A	0.97	(0.948;0.991)	0.00710258
8035_6	C1orf198	Uncharacterized protein C1orf198	4	1.21	(1.073;1.361)	0.0273	0.661798	TRUE	98.9	#N/A	#N/A	1.1	(0.773;1.565)	0.648188
8042_88	SPINK9	Serine protease inhibitor Kazal-type 9	2	0.72	(0.631;0.819)	3.755e-05	0.70799	TRUE	97.7	#N/A	#N/A	#N/A	#N/A	#N/A
8065_245	PATE4	Prostate and testis expressed protein 4	9	1.21	(1.132;1.287)	6.374e-07	0.963774	TRUE	99.6	#N/A	#N/A	1.38	(1.041;1.84)	0.0602572
8080_24	MSMP	Prostate-associated microseminoprotein	4	1.38	(1.14;1.67)	0.01921	0.574965	TRUE	99.8	#N/A	#N/A	1.15	(0.38;3.507)	0.823369
8099_42	SPON2	Spondin-2	52	0.95	(0.919;0.984)	0.04449	0.979901	TRUE	99.9	#N/A	#N/A	0.9	(0.835;0.976)	0.012841
8229_1	GXYLT1	Glucoside xylosyltransferase 1	55	1.06	(1.021;1.091)	0.02453	0.625864	TRUE	96.4	#N/A	#N/A	1.06	(1.009;1.121)	0.0248115
8296_117	KDELC2	KDEL motif-containing protein 2	25	0.94	(0.909;0.979)	0.02886	0.890175	TRUE	100	#N/A	#N/A	0.92	(0.872;0.975)	0.00873279
8303_102	C12orf10	UPF0160 protein MYG1, mitochondrial	12	1.23	(1.182;1.288)	5.293e-20	0.999	TRUE	33.7	#N/A	#N/A	1.4	(0.85;2.306)	0.215821
8664_36	PKDCC	Extracellular tyrosine-protein kinase PKDCC	3	0.81	(0.709;0.916)	0.01921	0.78115	TRUE	99.8	#N/A	#N/A	1.03	(0.18;5.906)	0.977268
8866_53	QPCTL	Glutaminyl-peptide cyclotransferase-like protein	75	0.94	(0.908;0.982)	0.04561	0.0388085	TRUE	100	#N/A	#N/A	0.97	(0.918;1.026)	0.294884
8275_31	PEAR1	Platelet endothelial aggregation receptor 1	2	1.2	(1.071;1.338)	0.02464	0.281757	TRUE	100	#N/A	#N/A	1.02	(0.915;1.138)	0.722888
8900_28	NEO1	Neogenin	22	1.11	(1.032;1.184)	0.04919	0.838017	TRUE	99.1	#N/A	#N/A	1.08	(0.885;1.316)	0.460038
8982_65	THBS3	Thrombospondin-3	13	0.81	(0.705;0.926)	0.0311	0.235347	TRUE	100	#N/A	#N/A	0.8	(0.622;1.032)	0.113491
9014_18	TMEM25	Transmembrane protein 25	3	0.71	(0.631;0.808)	6.064e-06	0.957341	TRUE	19.1	#N/A	#N/A	0.31	(0;4123.696)	0.847259
9257_14	TACO1	Translational activator of cytochrome c oxidase 1	4	1.56	(1.251;1.939)	0.002577	0.892727	TRUE	30.9	#N/A	#N/A	2.94	(0.367;23.568)	0.416236
9264_11	CTSO	Cathepsin O	21	0.89	(0.831;0.959)	0.02899	0.775868	TRUE	100	#N/A	#N/A	0.78	(0.633;0.97)	0.0373472
7638_30	LMAN2	Vesicular integral-membrane protein VIP36	9	1.22	(1.095;1.369)	0.009492	0.7113	TRUE	7.28	#N/A	#N/A	1.39	(0.992;1.96)	0.0968519
16299_13	TIGIT	T-cell immunoreceptor with Ig and ITIM domains	2	0.83	(0.771;0.9)	0.0001902	0.760518	TRUE	0.635	#N/A	#N/A	#N/A	#N/A	#N/A
9747_48	MARK3	MAP/microtubule affinity-regulating kinase 3	3	1.24	(1.094;1.406)	0.0167	0.816181	TRUE	99.2	#N/A	#N/A	1.25	(0.505;3.111)	0.710981
9867_23	FBP2	Fructose-1,6-bisphosphatase isozyme 2	9	1.13	(1.088;1.174)	3.114e-08	0.996886	TRUE	99.9	#N/A	#N/A	1.07	(0.859;1.343)	0.549444
9884_8	PPIL1	Peptidyl-prolyl cis-trans isomerase-like 1	81	0.95	(0.921;0.976)	0.007309	0.689277	TRUE	100	#N/A	#N/A	0.94	(0.899;0.984)	0.00991609
9934_29	PITPNA	Phosphatidylinositol transfer protein alpha isoform	4	1.16	(1.122;1.206)	1.757e-14	0.986912	TRUE	42.1	#N/A	#N/A	1.01	(0.086;11.807)	0.996714
